# Supplementary material for: The Potential of Condiments, Seasonings, and Bouillon Cubes to Deliver Essential Micronutrients in Asia: Scenario Analyses of Iodine and Iron Fortification
Source: Nutrients. 2023 Jan 25;15(3):616. doi: 10.3390/nu15030616 (PMC9920952; doi:10.3390/nu15030616)
Supplement: Supplementary file 1 [file nutrients-15-00616-s001.zip]

Archive with 1 entries (1 files):
- nutrients-2106077-supplementary.pdf
